# Supplementary material for: Mosaic VSGs and the Scale of Trypanosoma brucei Antigenic Variation
Source: PLoS Pathog. 2013 Jul 11;9(7):e1003502. doi: 10.1371/journal.ppat.1003502 (PMC3708902; doi:10.1371/journal.ppat.1003502)
Supplement: Table S1 — Details of genomic copies. All identified donors that contributed to expressed VSGs. The read donors were assembled as described in Supporting Material, and assemblies can be found on the Dryad digital data repository (doi:10.5061/dryad.7pc00). (XLSX) [file ppat.1003502.s002.xlsx]

## Sheet: Table S1
Table S1. Details of genomic copies
							Donor nucleotide identity matrix (%)c
Set	Set class	Donor(s)a		Donor propertiesb	NTD type	CTD type	with B	with C	with D	mosaic idd	3' don idde
Set_01	telomere	A	Tb10.v4.0001	atyp	A	2atyp	-	-	-
Set_02	unknown	—	Unknown	?	-	-	-	-	-
Set_03	mc	A	927mc_III-1b07_assembly	[mc]	A	6	-	-	-
Set_04	mosaic	A	tryp_X-54b12_seq (KC434956)	[read]	B	-	[85.2]	-	-	d+c	d+c
		B	Tb10.v4.0061	ѱN ѱC	B	3	-	-	-
Set_05	mc	A	927mc_VI-6b02_assembly	[mc]	A	5	-	-	-
Set_06	unknown	—	Unknown	?	-	-	-	-	-
Set_07	unknown	—	Unknown	?	-	-	-	-	-		c
Set_08	array	A	Tb09.v4.0077	intact	B	2	-	-	-		d+c
Set_09	array	A	Tb927.9.16490 (Tb09.244.1580)	intact	A	3	-	-	-		d+c
Set_10	mosaic	A	Tb11.31.0001	intact	A	6	89.7	89.8	-	d+c	d+c
		B	Tb10.v4.0161	ѱN	A	6	-	88.6	-
		C	Tb927.11.20020 (Tb11.14.0001)	ѱN	A	6	-	-	-
Set_11	mosaic	A	Tb927.3.190	intact	A	2	-	-	-	c	d+c
		—	Unknown	?	-	-	-	-	-
Set_12	array	A	Tb927.11.18170 (Tb11.30.0005)	ѱC	A	4	-	-	-		d+c
Set_13	array	A	Tb09.v4.0102	atyp	B	3u	-	-	-		d+c
Set_14	mosaic	A	Tb927.11.20570 (Tb11.09.0005)	atyp	B	1u	77.3	74.2	75.2	d+c	d+c
		B	Tb927.11.19190 (Tb11.13.0003)	ѱN	B	3	-	73.8	76.4
		C	tryp_XI-1034g11_seq (KC434958)	read ѱC	B	d	-	-	86.5
		D	Tb10.v4.0009	ѱN	B	2	-	-	-
Set_16	mosaic	A	Tb11.48.0003	ѱC	A	3	[96.5]	-	-	d+c	d
		B	tryp_XI-934d12.q1k_assembly	[read ѱN ѱC]	A	d	-	-	-
Set_17	mosaic	A	tryp_XI-1058d01_seq	[read ѱN]	B	-	[84.1]	[77.7]	-	d+c	c
		B	Tb927.11.17220 (Tb11.57.0032)	ѱN ѱC	B	d	-	82	-
		C	Tb927.9.18000 (Tb09.244.0090)	ѱN	B	1	-	-	-
Set_18	unknown	—	Unknown	?	-	-	-	-	-		c
Set_19	array	A	Tb927.5.5080	intact	A	2	-	-	-
Set_20	mosaic	A	Tb927.7.6530	ѱC	B	3	-	-	-	c	d+c
		—	Unknown	?	-	-	-	-	-
Set_21	array	A	Tb10.v4.0088	intact	A	2	-	-	-		d+c
Set_22	mosaic	A	Tb05.5K5.330	ѱC	A	2	82	79	-	d+c	d+c
		B	Tb927.11.17580 (Tb11.21.0004)	atyp	A	2u	-	90	-
		C	Tb927.5.4840	atyp	A	2u	-	-	-
Set_23	unknown	—	Unknown	?	-	-	-	-	-
Set_24	mosaic	A	Tb08.27P2.460	intact	A	2	[88.6]	-	-	d	d
		B	trypA24a5.p1p	[read]	-	-	-	-	-
Set_25	read	A	tryp_IXa-29b02.q1c_assembly	[read ѱC]	A	1	-	-	-		d+c
Set_26	unknown	—	Unknown	?	-	-	-	-	-
Set_27	array	A	Tb927.9.820 (Tb09.142.0470)	ѱC	B	3	-	-	-		d+c
Set_28	unknown	—	Unknown	?	-	-	-	-	-
Set_29	mosaic	A	Tb927.9.17950 (Tb09.244.0150)	ѱC	B	3	[86.2]	-	-	d+c
		B	927mc_IV-5e11_assembly	[mc ѱC]	B	-	-	-	-
Set_30	unknown	—	Unknown	?	-	-	-	-	-
Set_31	mosaic	A	Tb927.9.160 (Tb09.354.0060)	atyp	A	2u	94.1	-	-	d+c	d+c
		B	Tb927.6.5370	intact	A	2	-	-	-
Set_32	mosaic	A	Tb927.9.18130 (Tb09.v2.0090)	ѱC	B	d	[79.3]	-	-	d+c	d+c
		B	tryp_IXa-10f02_seq (KC434955)	[read ѱN]	B	-	-	-	-
Set_33	mosaic	A	Tb09.v4.0071	ѱC	B	d	77.4	-	-	d
		B	Tb10.v4.0031	intact	B	2	-	-	-
Set_34	array	A	Tb09.v4.0073	ѱC	B	1	-	-	-		d
Set_35	array	A	Tb09.v4.0075	ѱN	B	1	-	-	-		d
Set_36	array	A	Tb09.v4.0088	atyp	C	2u	-	-	-		d
Set_37	mosaic	A	Tb09.v4.0123	ѱC	B	1	-	-	-	c	d+c
		—	Unknown	?	-	-	-	-	-
Set_38	mosaic	A	927mc_VIII-11d07.p1k	mc	B	3	[73.2]	-	-	c
		B	tryp_XI-1068b03.p1k-rev	[read]	B	-	-	-	-
		—	Unknown	?	-	-	-	-	-
Set_39	array	A	Tb09.v4.0177	intact	A	1	-	-	-
Set_40	mosaic	A	Tb11.1480	atyp	A	2u	90.1	-	-	d+c	d+c
		B	Tb10.v4.0063	ѱN	A	2u	-	-	-
Set_41	unknown	—	Unknown	?	-	-	-	-	-
Set_42	mosaic	A	Tb10.v4.0070	intact	C	1	83.1	-	-	d
		B	Tb927.8.170	atyp	C	1u	-	-	-
Set_43	mosaic	A	Tb10.v4.0102	atyp	A	2u	78.7	-	-	d+c	d+c
		B	Tb10.v4.0081	ѱN	A	2u	-	-	-
Set_44	array	A	Tb10.v4.0145	intact	Bu	2	-	-	-
Set_45	unknown	—	Unknown	?	-	-	-	-	-
Set_46	mosaic	A	Tb11.16.0003	atyp	A	2u	77.8	-	-	d	d
		B	Tb10.v4.0095	intact	A	2	-	-	-
Set_47	unknown	—	Unknown	?	-	-	-	-	-
Set_48	mosaic	A	Tb927.11.19870 (Tb11.35.0001)	atyp	A	1u	84.5	-	-	d	d
		B	Tb927.9.16660 (Tb09.244.1390)	ѱC	A	1	-	-	-
Set_49	mosaic	A	Tb927.11.20360 (Tb11.43.0002)	ѱN ѱC	A	2	[83.3]	-	-	d+c	c
		B	tryp_XI-909g03.q1k-rev	[read]	-	-	-	-	-
Set_50	array	A	Tb927.11.19710 (Tb11.49.0005)	ѱC	A	2	-	-	-		d+c
Set_51	mosaic	A	tryp_IXa-20a05_seq (KC434959)	[read]	A	-	[79.5]	-	-	d+c
		B	Tb927.11.17330 (Tb11.57.0023)	ѱN ѱC	A	1	-	-	-
Set_52	unknown	—	Unknown	?	-	-	-	-	-
Set_53	unknown	—	Unknown	?	-	-	-	-	-
Set_54	mosaic	A	Tb927.11.20300 (Tb11.v4.0029)	intact	A	5	[89.7]	[81.4]	-	c	d+c
		B	tryp_IXa-29e12_assembly	[read]	-	-	-	[81.2]	-
		C	tryp_X-99f10_assembly	read ѱN ѱC	A	5d	-	-	-
		—	Unknown	?	-	-	-	-	-
Set_55	array	A	Tb927.11.20320 (Tb11.v4.0031)	ѱC	A	d	-	-	-		d
Set_56	array	A	Tb927.11.20450 (Tb11.v4.0035)	ѱC	B	1	-	-	-		d+c
Set_57	array	A	Tb927.11.20490 (Tb11.v4.0038)	intact	B	6	-	-	-		d
Set_58	array	A	Tb927.3.180	atyp	A	1u	-	-	-		d
Set_59	mosaic	A	Tb927.3.270	ѱN	A	2	[84.7]	-	-	d+c	d+c
		B	tryp_XI-1157a04_assembly	[read ѱN ѱC]	d	d	-	-	-
Set_60	array	A	Tb927.3.490	atyp	A	2u	-	-	-		d
Set_61	mc	A	927mc_VIII-3d10_assembly	[mc]	A	-	-	-	-
Set_62	mosaic	A	Tb927.5.4670	atyp	A	5u	86.8	85.8	-	d+c	d+c
		B	Tb05.5K5.320	intact	A	5u	-	86.4	-
		C	Tb09.v4.0061	ѱN	A	5u	-	-	-
Set_63	mosaic	A	Tb927.5.4930	ѱN	B	2	[91.0]	-	-	c	d+c
		B	tryp_XI-1007d10.q1k	[read ѱN]	-	-	-	-	-
Set_64	mosaic	A	Tb927.8.420	ѱC	A	1	89.2	-	-	d+c	d+c
		B	Tb927.9.17740 (Tb09.244.0360)	ѱN ѱC	A	1	-	-	-
Set_65	unknown	—	Unknown	?	-	-	-	-	-
Set_66	unknown	—	Unknown	?	-	-	-	-	-
Set_67	read	A	tryp_XI-1084f09.p1k	[read ѱC]	A	-	-	-	-		d
Set_68	unknown	—	Unknown	?	-	-	-	-	-		c
Set_69	mosaic	—	Unknown	?	-	-	-	-	-	c	c
Set_70	unknown	—	Unknown	?	-	-	-	-	-
Set_71	read	A	tryp_IXa-10d01_assembly	[read]	A	-	-	-	-
Set_72	read	A	tryp_XI-1009a05_assembly	[read]	A	-	-	-	-
Set_73	unknown	—	Unknown	?	-	-	-	-	-
Set_74	read	A	tryp_XI-393f08_assembly	[read]	A	2	-	-	-		d
Set_75	unknown	—	Unknown	?	-	-	-	-	-
Set_76	read	A	tryp_IXb-375c10_assembly	read	A	6	-	-	-
Set_77	read	A	tryp_XI-325h02_assembly	[read]	A	2	-	-	-
Set_78	unknown	—	Unknown	?	-	-	-	-	-
Set_79	mc	A	927mc_III-7e05_assembly	[mc ѱC]	B	-	-	-	-		d
Set_80	mc	A	927mc_VI-4a12_assembly	mc ѱC	B	d	-	-	-		d
Set_81	mc	A	927mc_VI-4g03_assembly	mc	A	1	-	-	-
Set_82	mc	A	927mc_VI-6c05_assembly	mc	B	3	-	-	-
Set_83	mc	A	927mc_VII-13h07_assembly	[mc]	A	-	-	-	-
Set_84	mosaic	A	927mc_VIII-14d09_assembly	mc	B	2	-	-	-	c	d+c
		—	Unknown	?	-	-	-	-	-
Set_85	read	A	tryp_XI-224e03_assembly	[read]	A	2	-	-	-
Set_86	read	A	tryp_IXa-28d11_assembly	[read]	-	5a	-	-	-
Set_87	mosaic	A	tryp_IXb-338f09_assembly	[read]	A	5a	[82.3]	-	-	d
		B	tryp_X-187a04_assembly	[read]	-	5a	-	-	-
Set_88	mosaic	A	Tb927.11.17440 (Tb11.57.0012)	intact	B	1	[81.7]	-	-	d
		B	tryp_X-274d02_assembly	[read]	B	-	-	-	-
Set_89	read	A	tryp_XI-1087c04.q1k-rev	[read]	-	-	-	-	-
Set_90	unknown	—	Unknown	?	-	-	-	-	-
Set_91	read	A	tryp_IXa-3a03_assembly	[read]	B	3	-	-	-
Set_92	unknown	—	Unknown	?	-	-	-	-	-
Set_93	read	A	tryp_XI-1077d06_assembly	[read]	B	-	-	-	-
Set_94	read	A	tryp_IXb-321a12_assembly	[read]	A	-	-	-	-
3' donors	read	a	trypA22d6.q1t-rev	[read]	B	2	-	-	-		08, 13, 17, 32, 56, 59, 63
	mc	b	927mc_VII-5d10.q1k-rev	[mc TTAGGG]	-	3	-	-	-		22, 31, 56
	unknown	c	Unknown	?	-	3	-	-	-		23, 64
	array	d	Tb927.5.5080 / unknown	Set_19 d10	A	1	-	-	-		64
	read	e	tryp_XI-452h04.p1k	[read]	-	2	-	-	-		64
	read	f	tryp_X-54b12_seq / unknown	[read Set_04 d09]	B	3	-	-	-		55, 14
	unknown	g	Unknown	?	-	1	-	-	-		14, 60
	mc	h	927mc_VII-7g12.p1k	[mc TTAGGG]	-	5b	-	-	-		27, 34
	mc	i	927mc_VIII-11d07.p1k	mc Set_38 d21	B	3	-	-	-		27
	unknown	j	Unknown	?	-	3	-	-	-		27, 79
	mc	k	927mc_VI-7e09.q1k-rev	[mc TTAGGG]	-	3	-	-	-		22
	mc	l	927MC_VII.0.0152-rev	[mc TTAGGG]	B	2	-	-	-		22
	mc	m	927mc_III-7c06.p1k 927MC_III_0.438	mc	A	2	-	-	-		50
	mc	n	927mc_VI-4f07.p1k 927MC_VI.0.382-rev	[mc TTAGGG]	-	3	-	-	-		31
	mc	o	927mc_VI-4g03_assembly	mc Set_81 d10	A	1	-	-	-		37
	unknown	p	Unknown	?	-	6	-	-	-		37, 57
	read	q	tryp_XI-430a10.q1k	[read]	-	2	-	-	-		13
	read	r	AZ217061	[read]	-	3	-	-	-		14
	read	s	tryp_X-135d07.q1c-rev	[read]	-	1	-	-	-		58
	unknown	t	Unknown	?	-	5b	-	-	-		37, 68
	mc	u	927mc_VI-6b02_assembly / Unknown	mc Set_05 d07	A	5a	-	-	-		54
	array	v	Tb927.11.18430 (Tb11.v4.0021)	atyp	A	4	-	-	-		12
a Donor sequences were obtained from VSGdb (Marcello et al., 2007), TriTrypDB (Aslett et al., 2010) and the Sanger Centre FTP server (ftp://ftp.sanger.ac.uk/pub/databases/T.brucei_sequences). Where sequences differed, the TriTrypDB sequence was favoured, unless another sequence better matched the expressed clones.
b 'mc’, minichromosomal read. In column ‘Donor(s)’, the primary donor of a mosaic set (where identifiable) is indicated in bold. In column ‘Donor properties’: ‘intact’, no frameshifts/in-frame stop codons in available sequence; ‘atyp’, atypical array donor; ‘read’, read or read assembly; ‘mc’, minichromosomal read or assembly; ‘ѱN’, NTD-encoding pseudogenicity; ‘ѱC’, CTD-encoding pseudogenicity; …
c for each mosaic set, a matrix of full-length pairwise nucleic acid identity between donors; where the figure is in brackets the comparison has been performed with a partial sequence.
d indicates whether mosaicism and/or 3’ donation were inferred in that set, and whether the inference was based on differences from the donor sequence (‘d’), from comparison amongst clones (‘c’) or both (‘d+c’).
e for 3' donors, indicates the set(s) to which the 3' donor contributed
