# Supplementary material for: Mosaic VSGs and the Scale of Trypanosoma brucei Antigenic Variation
Source: PLoS Pathog. 2013 Jul 11;9(7):e1003502. doi: 10.1371/journal.ppat.1003502 (PMC3708902; doi:10.1371/journal.ppat.1003502)
Supplement: Table S2 — Number of clones/sets identified in each sample. For each sample, the number of clones retrieved (top number) and number of sets they form (bottom number) is given. (XLSX) [file ppat.1003502.s003.xlsx]

## Sheet: Table S2
Table S2. Number of clones/sets identified in each sample
		Day of sampling																			Total / infection
Infection	clns/setsa	2	3	7	9	10	14	17	20	21	22	23	24	27	28	29	30	31	32	34	clns	setsb
FFc	clns	11																			11
	sets	1																				1
01	clns								4			11		9		9			11		44
	sets								1			1		6		5			5			11
02	clns								6			10		11		9			11		47
	sets								1			5		4		6			2			15
03	clns								11			10		11		14			12		58
	sets								1			1		6		8			5			16
04	clns									35		33		30		20		35			153
	sets									11		15		10		6		8				31
05	clns									24		25		32		31		31			143
	sets									2		13		14		13		7				30
06	clns								12			12		12		11					47
	sets								2			2		3		4						9
08	clns								11											19	30
	sets								1											2		3
09	clns								11											16	27
	sets								2											2		4
10	clns			11		12		11		12							8				54
	sets			6		6		6		6							3					24
11	clns			5		7	8	12		6				6			22				66
	sets			2		4	3	3		3				3			6					15
12	clns			11		11	12	23					9	12			6				84
	sets			7		7	5	3					2	3			3					20
LM_01c	clns		2																		2
	sets		1																			1
LM_02	clns		2																		2
	sets		1																			1
LM_03	clns				4																4
	sets				4																	4
LM_04	clns				3																3
	sets				3																	2
LM_05	clns						2														2
	sets						2															2
LM_06	clns						1														1
	sets						1															1
LM_07	clns										4										4
	sets										4											4
LM_08	clns									2											2
	sets									1												1
LM_09	clns												1								1
	sets												1									1
LM_10	clns														5						5
	sets														3							3
LM_11	clns														11						11
	sets														4							4
Total																					801*	93
a Note that total sets do not equal the sums of the rows, as some sets were detected at multiple timepoints and in multiple infections.
b Infection FF was the donor infection from which the inoculum for infections 01–06 was obtained.
c LM_XX shows details of infections previously reported by Marcello & Barry (2007)
